# Supplementary material for: Laser Therapy for the Treatment of Actinic Cheilitis: A Systematic Review
Source: Int J Environ Res Public Health. 2022 Apr 11;19(8):4593. doi: 10.3390/ijerph19084593 (PMC9028420; doi:10.3390/ijerph19084593)
Supplement: Supplementary file 1 [file ijerph-19-04593-s001.zip]

Archive with 3 entries (3 files):
- Supplementary File Table S1.pdf
- Supplementary File Table S2.pdf
- Supplementary File Table S3.pdf
